# Supplementary material for: Comparative analyses of complete chloroplast genomes reveal interspecific difference and intraspecific variation of Tripterygium genus
Source: Front Plant Sci. 2024 Jan 9;14:1288943. doi: 10.3389/fpls.2023.1288943 (PMC10803662; doi:10.3389/fpls.2023.1288943)
Supplement: Supplementary file 4 [file Table_3.xlsx]

## Sheet: Sheet1
Supplementary Table 3 Maximum likelihood parameter estimates for 75 genes in Triperygium (data from the sample FJ1,YN2 and DB)
gene	model	l	np	Estimates of parameters		positively selected sites
accD	model1	-1953.63	6	p : 0.99999 0.00001	w: 0.17648 1.0000
	model2	-1953.63	8	p: 1.00000 0.00000 0.00000	w: 0.17648 1.0000 1.0000
	model7	-1953.63	6	p : 21.25141 q : 99.00000
	model8	-1953.63	8	p0 : 0.99999 p : 21.34838 q : 99.00000	(p1 : 0.00001) w : 4.18347
atpA	model1	-2019.23	6	p: 0.00001 0.99999	w: 1.00000 1.00000
	model2	-2018.59	8	p: 0.00000 0.00000 1.00000	w: 1.00000 1.00000 113.56461
	model7	-2019.23	6	p = 2.28556 q = 0.00500
	model8	-2018.59	8	p0 = 0.00001 p = 0.47209 q = 2.04018	(p1 = 0.99999) w = 999.00000	61 I 0.652*; 217 R 0.962*
atpB	model1	-2007.38	6	p: 0.99999 0.00001	w: 0.00000 1.00000
	model2	-2007.38	8	p: 1.00000 0.00000 0.00000	w: 0.00000 1.00000 1.00000
	model7	-2007.38	6	p = 0.00500 q = 1.78403
	model8	-2007.38	8	p0 = 0.99999 p = 0.00500 q = 99.00000	(p1 = 0.00001) w = 1.00000
atpE	model1	-534.509	6	p: 0.62954 0.37046	w: 0.00000 1.00000
	model2	-534.103	8	p: 0.98862 0.00000 0.01138	w: 0.00000 1.00000 277.50851
	model7	-534.509	6	p = 0.01926 q = 0.03389
	model8	-534.103	8	p0 = 0.98862 p = 0.00500 q = 59.86938	(p1 = 0.01138) w = 277.49968
atpF	model1	-734.551	6	p: 0.99999 0.00001	w: 0.00000 1.00000
	model2	-734.55	8	p: 1.00000 0.00000 0.00000	w: 0.00000 1.00000 1.00000
	model7	-734.55	6	p = 0.00500 q = 99.00000
	model8	-734.551	8	p0 = 0.99999 p = 0.00500 q = 99.00000	(p1 = 0.00001) w = 1.00000
atpH	model1	-308.072	6	p: 0.99999 0.00001	w: 0.00000 1.00000
	model2	-308.072	8	p: 1.00000 0.00000 0.00000	w: 0.00000 1.00000 1.00000
	model7	-308.072	6	p = 16.42144 q = 40.07385
	model8	-308.072	8	p0 = 0.99999 p = 0.00500 q = 1.75143	(p1 = 0.00001) w = 2.31587
atpI	model1	-984.842	6	p: 0.99999 0.00001	w: 0.00000 1.00000
	model2	-984.842	8	p: 1.00000 0.00000 0.00000	w: 0.00000 1.00000 1.00000
	model7	-984.842	6	p = 0.00500 q = 99.00000
	model8	-984.842	8	p0 = 0.99999 p = 0.00500 q = 99.00000	(p1 = 0.00001) w = 1.00000
ccsA	model1	-1306.55	6	p: 0.00001 0.99999	w: 1.00000 1.00000
	model2	-1304.68	8	p: 0.00000 0.00000 1.00000	w: 1.00000 1.00000 999.00000	4 Y 0.978*; 48 I 0.978*; 97 T 0.978*; 193 M 0.978*; 195 E 0.978*; 206 L 0.978*; 237 V 0.978*; 285 L 0.978*
	model7	-1306.55	6	p = 1.70079 q = 0.00500
	model8	-1304.68	8	p0 = 0.00001 p = 0.00501 q = 2.26248	(p1 = 0.99999) w = 999.00000	4 Y 0.993*; 48 I 0.993**; 97 T 0.993**; 193 M 0.993**; 195 E 0.993**; 203 L 0.993**; 237 V 0.993; 285 L 0.993**
cemA	model1	-919.273	6	p: 0.99999 0.00001	w: 0.88310 1.00000
	model2	-919.273	8	p: 1.00000 0.00000 0.00000	w: 0.88310 1.00000 1.00000
	model7	-919.273	6	p = 99.00000 q = 13.12256
	model8	-919.273	8	p0 = 0.99999 p = 99.00000 q = 13.12690	(p1 = 0.00001) w = 1.00000
clpP	model1	-812.688	6	p: 0.73050 0.26950	w: 0.00000 1.00000
	model2	-812.631	8	p: 0.97835 0.00000 0.02165	w: 0.00000 1.00000 18.08960
	model7	-812.688	6	p = 0.01847 q = 0.05224
	model8	-812.631	8	p0 = 0.97835 p = 0.00500 q = 5.48337	(p1 = 0.02165) w = 18.08854
infA	model1	-281.14	6	p: 0.99999 0.00001	w: 0.00000 1.00000
	model2	-281.14	8	p: 0.55789 0.26309 0.17902	w: 0.05066 1.00000 2.12513
	model7	-281.14	6	p = 0.00500 q = 52.25966
	model8	-281.14	8	p0 = 0.73109 p = 1.09852 q = 1.35671	(p1 = 0.26891) w = 2.03986
matK	model1	-2000.57	6	p: 0.00001 0.99999	w: 0.37319 1.00000
	model2	-1999.95	8	p: 0.00000 0.00000 1.00000	w: 1.00000 1.00000 999.00000
	model7	-2000.57	6	p = 2.42576 q = 0.00500
	model8	-1999.95	8	p0 = 0.00001 p = 3.90393 q = 0.00500	(p1 = 0.99999) w = 999.00000	76 F 0.977*; 119 M 0.977*; 197 S 0.977*
ndhA	model1	-1459.4	6	p: 0.99999 0.00001	w: 0.43160 1.00000
	model2	-1459.4	8	p: 1.00000 0.00000 0.00000	w: 0.43162 1.00000 1.00000
	model7	-1459.4	6	p = 75.20710 q = 99.00000
	model8	-1459.4	8	p0 = 0.99999 p = 76.86683 q = 99.00000	(p1 = 0.00001) w = 1.85036
ndhB	model1	-2039.93	6	p: 0.68342 0.31658	w: 0.00000 1.00000
	model2	-2034.2	8	p: 0.99755 0.00000 0.00245	w: 0.00000 1.00000 999.00000
	model7	-2039.93	6	p = 0.00500 q = 0.01171
	model8	-2034.29	8	p0 = 0.99780 p = 0.00500 q = 99.00000	(p1 = 0.00220) w = 999.00000	259 D 0.970*
ndhC	model1	-472.972	6	p: 0.99999 0.00001	w: 0.00000 1.00000
	model2	-472.972	8	p: 1.00000 0.00000 0.00000	w: 0.00000 1.00000 1.00000
	model7	-472.972	6	p = 0.00500 q = 2.15550
	model8	-472.972	8	p0 = 0.99999 p = 0.00500 q = 3.98892	(p1 = 0.00001) w = 1.00000
ndhD	model1	-1819.36	6	p: 0.00001 0.99999	w: 1.00000 1.00000
	model2	-1819.26	8	p: 0.00000 0.00000 1.00000	w: 1.00000 1.00000 1.59873
	model7	-1819.36	6	p = 1.38245 q = 0.00500
	model8	-1819.26	8	p0 = 0.00001 p = 1.34396 q = 0.69722	(p1 = 0.99999) w = 1.59882
ndhE	model1	-387.178	6	p: 0.99999 0.00001	w: 0.00000 1.00000
	model2	-387.178	8	p: 1.00000 0.00000 0.00000	w: 0.00000 1.00000 1.00000
	model7	-387.178	6	p = 0.00500 q = 99.00000
	model8	-387.178	8	p0 = 0.99999 p = 0.00500 q = 99.00000	(p1 = 0.00001) w = 1.00000
ndhF	model1	-2948.95	6	p: 0.99999 0.00001	w: 0.22074 1.00000
	model2	-2948.95	8	p: 1.00000 0.00000 0.00000	w: 0.22075 1.00000 1.00000
	model7	-2948.95	6	p = 0.72399 q = 2.50807
	model8	-2948.95	8	p0 = 0.99999 p = 28.07799 q = 99.00000	(p1 = 0.00001) w = 1.00000
ndhG	model1	-682.181	6	p: 0.00001 0.99999	w: 1.00000 1.00000
	model2	-681.986	8	p: 0.00000 0.00000 1.00000	w: 0.00000 1.00000 137.88819
	model7	-682.181	6	p = 52.60148 q = 0.00500
	model8	-681.984	8	p0 = 0.00001 p = 9.79682 q = 0.00500	(p1 = 0.99999) w = 999.00000
ndhH	model1	-1563.75	6	p: 0.99999 0.00001	w: 0.00000 1.00000
	model2	-1563.75	8	p: 1.00000 0.00000 0.00000	w: 0.00000 1.00000 1.00000
	model7	-1563.75	6	p = 0.00500 q = 99.00000
	model8	-1563.75	8	p0 = 0.99999 p = 0.00500 q = 1.34119	(p1 = 0.00001) w = 1.00000
ndhI	model1	-686.25	6	p: 0.00001 0.99999	w: 1.00000 1.00000
	model2	-685.992	8	p: 0.00000 0.00000 1.00000	w: 0.00000 1.00000 999.00000
	model7	-686.25	6	p = 4.51866 q = 0.00500
	model8	-685.992	8	p0 = 0.00001 p = 0.00500 q = 1.55938	(p1 = 0.99999) w = 999.00000
ndhJ	model1	-633.812	6	p: 0.99999 0.00001	w: 0.00000 1.00000
	model2	-633.811	8	p: 1.00000 0.00000 0.00000	w: 0.00000 1.00000 1.00000
	model7	-633.811	6	p = 0.00500 q = 1.90511
	model8	-633.811	8	p0 = 0.99999 p = 0.00571 q = 99.00000	(p1 = 0.00001) w = 450.52719
ndhK	model1	-924.159	6	p: 0.99999 0.00001	w: 0.27905 1.00000
	model2	-924.159	8	p: 1.00000 0.00000 0.00000	w: 0.27906 1.00000 1.00000
	model7	-924.159	6	p = 38.34765 q = 99.00000
	model8	-924.159	8	p0 = 0.99999 p = 38.34524 q = 99.00000	(p1 = 0.00001) w = 1.57014
petA	model1	-1301.74	6	p: 0.00001 0.99999	w: 1.00000 1.00000
	model2	-1301.56	8	p: 0.00000 0.00000 1.00000	w: 0.00000 1.00000 999.00000
	model7	-1301.74	6	p = 0.46814 q = 0.00500
	model8	-1301.56	8	p0 = 0.00001 p = 0.00500 q = 1.25970	(p1 = 0.99999) w = 999.00000
petB	model1	-868.771	6	p: 0.99999 0.00001	w: 0.00000 1.00000
	model2	-868.77	8	p: 1.00000 0.00000 0.00000	w: 0.00000 1.00000 1.00000
	model7	-868.77	6	p = 0.00500 q = 2.22734
	model8	-868.771	8	p0 = 0.99999 p = 0.00500 q = 83.60725	(p1 = 0.00001) w = 1.00000
petD	model1	-635.324	6	p: 0.99999 0.00001	w: 0.00000 1.00000
	model2	-635.324	8	p: 1.00000 0.00000 0.00000	w: 0.00000 1.00000 1.00000
	model7	-635.324	6	p = 0.00500 q = 2.13343
	model8	-635.324	8	p0 = 0.99999 p = 0.00500 q = 1.74257	(p1 = 0.00001) w = 1.00000
petG	model1	-145.536	6	p: 0.99999 0.00001	w: 0.00000 1.00000
	model2	-145.536	8	p: 1.00000 0.00000 0.00000	w: 0.00000 1.00000 1.00000
	model7	-145.536	6	p = 0.00500 q = 1.73141
	model8	-145.536	8	p0 = 0.99999 p = 0.00500 q = 2.33465	(p1 = 0.00001) w = 1.00000
petL	model1	-114.153	6	p: 0.99999 0.00001	w: 0.97992 1.00000
	model2	-114.153	8	p: 0.00000 1.00000 0.00000	w: 1.00000 1.00000 42.05343
	model7	-114.153	6	p = 20.19342 q = 79.02015
	model8	-114.153	8	p0 = 0.00001 p = 0.08366 q = 1.44089	(p1 = 0.99999) w = 2.07673
petN	model1	-108.277	6	p: 0.99999 0.00001	w: 0.00000 1.00000
	model2	-108.277	8	p: 0.84551 0.07196 0.08253	w: 0.00000 1.00000 1.00000
	model7	-108.277	6	p = 1.11757 q = 1.55483
	model8	-108.277	8	p0 = 0.99999 p = 0.00500 q = 4.37032	(p1 = 0.00001) w = 1.45481
psaA	model1	-3047.75	6	p: 0.99999 0.00001	w: 0.11209 1.00000
	model2	-3047.75	8	p: 1.00000 0.00000 0.00000	w: 0.11209 1.00000 1.00000
	model7	-3047.75	6	p = 12.53386 q = 99.00000
	model8	-3047.76	8	p0 = 0.88660 p = 0.00500 q = 2.12701	(p1 = 0.11340) w = 1.00000
psaB	model1	-2957.31	6	p: 0.99999 0.00001	w: 0.00000 1.00000
	model2	-2957.31	8	p: 1.00000 0.00000 0.00000	w: 0.00000 1.00000 1.00000
	model7	-2957.31	6	p = 0.00500 q = 13.62370
	model8	-2957.31	8	p0 = 0.99999 p = 0.00500 q = 1.48189	(p1 = 0.00001) w = 2.08860
psaC	model1	-325.279	6	p: 0.99999 0.00001	w: 0.00000 1.00000
	model2	-325.279	8	p: 1.00000 0.00000 0.00000	w: 0.00000 1.00000 1.00000
	model7	-325.279	6	p = 14.63036 q = 27.79280
	model8	-325.279	8	p0 = 0.99999 p = 0.00500 q = 2.25028	(p1 = 0.00001) w = 2.52936
psaI	model1	-140.896	6	p: 0.52545 0.47455	w: 0.62291 1.00000
	model2	-140.896	8	p: 1.00000 0.00000 0.00000	w: 0.00000 1.00000 1.00000
	model7	-140.896	6	p = 0.00500 q = 1.85184
	model8	-140.896	8	p0 = 0.99999 p = 0.00500 q = 1.95486	(p1 = 0.00001) w = 1.43229
psaJ	model1	-170.745	6	p: 0.84918 0.15082	w: 0.00000 1.00000
	model2	-170.745	8	p: 0.66429 0.19782 0.13789	w: 0.00000 1.00000 2.25607
	model7	-170.745	6	p = 0.00500 q = 99.00000
	model8	-170.745	8	p0 = 0.61977 p = 0.28398 q = 1.35246	(p1 = 0.38023) w = 2.14959
psbA	model1	-1416.07	6	p: 0.99999 0.00001	w: 0.00000 1.00000
	model2	-1416.07	8	p: 1.00000 0.00000 0.00000	w: 0.00000 1.00000 1.00000
	model7	-1416.07	6	p = 0.00500 q = 2.85262
	model8	-1416.07	8	p0 = 0.99999 p = 0.00500 q = 4.79576	(p1 = 0.00001) w = 1.00000
psbB	model1	-2047.78	6	p: 0.99999 0.00001	w: 0.11200 1.00000
	model2	-2047.78	8	p: 1.00000 0.00000 0.00000	w: 0.11201 1.00000 1.00000
	model7	-2047.78	6	p = 0.23006 q = 1.74476
	model8	-2047.78	8	p0 = 0.99999 p = 12.52226 q = 99.00000	(p1 = 0.00001) w = 1.00000
psbC	model1	-1919.78	6	p: 0.99999 0.00001	w: 0.00000 1.00000
	model2	-1919.78	8	p: 1.00000 0.00000 0.00000	w: 0.00000 1.00000 1.00000
	model7	-1919.78	6	p = 0.00500 q = 1.81028
	model8	-1919.78	8	p0 = 0.99999 p = 0.00500 q = 1.46717	(p1 = 0.00001) w = 1.00000
psbD	model1	-1408.97	6	p: 0.99999 0.00001	w: 0.00000 1.00000
	model2	-1408.97	8	p: 1.00000 0.00000 0.00000	w: 0.00000 1.00000 1.00000
	model7	-1408.97	6	p = 0.00500 q = 1.53041
	model8	-1408.97	8	p0 = 0.99999 p = 0.00500 q = 99.00000	(p1 = 0.00001) w = 1.00000
psbE	model1	-330.123	6	p: 0.99999 0.00001	w: 0.00000 1.00000
	model2	-330.123	8	p: 1.00000 0.00000 0.00000	w: 0.00000 1.00000 1.00000
	model7	-330.123	6	p = 0.00500 q = 1.19995
	model8	-330.123	8	p0 = 0.99999 p = 0.00500 q = 82.99161	(p1 = 0.00001) w = 2.11276
psbF	model1	-153.571	6	p: 0.99999 0.00001	w: 0.00000 1.00000
	model2	-153.571	8	p: 1.00000 0.00000 0.00000	w: 0.00000 1.00000 1.00000
	model7	-153.571	6	p = 0.00500 q = 3.49197
	model8	-153.571	8	p0 = 0.99999 p = 0.00500 q = 1.70997	(p1 = 0.00001) w = 2.08516
psbH	model1	-289.644	6	p: 0.00001 0.99999	w: 1.00000 1.00000
	model2	-289.432	8	p: 0.00000 0.00000 1.00000	w: 1.00000 1.00000 999.00000
	model7	-289.644	6	p = 2.50307 q = 0.00500
	model8	-289.432	8	p0 = 0.00001 p = 0.00500 q = 1.77952	(p1 = 0.99999) w = 999.00000
psbI	model1	-138.376	6	p: 0.99999 0.00001	w: 0.00000 1.00000
	model2	-138.376	8	p: 1.00000 0.00000 0.00000	w: 0.00000 1.00000 1.00000
	model7	-138.376	6	p = 51.11403 q = 99.00000
	model8	-138.376	8	p0 = 0.99999 p = 0.00500 q = 1.68339	(p1 = 0.00001) w = 2.17618
psbJ	model1	-148.963	6	p: 0.00001 0.99999	w: 0.00000 1.00000
	model2	-148.963	8	p: 0.01793 0.89776 0.08431	w: 0.00000 1.00000 1.00000
	model7	-148.963	6	p = 0.39327 q = 0.00500
	model8	-148.963	8	p0 = 0.00001 p = 1.24205 q = 1.29685	(p1 = 0.99999) w = 2.38962
psbK	model1	-235.636	6	p: 0.99999 0.00001	w: 0.00000 1.00000
	model2	-235.636	8	p: 1.00000 0.00000 0.00000	w: 0.00000 1.00000 1.00000
	model7	-235.636	6	p = 0.00500 q = 1.78341
	model8	-235.636	8	p0 = 0.99999 p = 1.48931 q = 73.88961	(p1 = 0.00001) w = 1.00000
psbM	model1	-146.003	6	p: 0.88311 0.11689	w: 0.34174 1.00000
	model2	-146.003	8	p: 0.59603 0.24655 0.15742	w: 0.00000 1.00000 2.27305
	model7	-146.003	6	p = 0.50226 q = 1.94289
	model8	-146.003	8	p0 = 0.67302 p = 0.00500 q = 3.09466	(p1 = 0.32698) w = 2.09118
psbN	model1	-169.513	6	p: 0.76934 0.23066	w: 0.48056 1.00000
	model2	-169.513	8	p: 0.99991 0.00000 0.00009	w: 0.00000 1.00000 1.00000
	model7	-169.513	6	p = 0.00500 q = 2.02308
	model8	-169.513	8	p0 = 0.99999 p = 0.00500 q = 1.56882	(p1 = 0.00001) w = 2.23387
psbT	model1	-132.992	6	p: 0.84106 0.15894	w: 0.11816 1.00000
	model2	-132.992	8	p: 1.00000 0.00000 0.00000	w: 0.00000 1.00000 1.00000
	model7	-132.992	6	p = 0.00500 q = 2.32749
	model8	-132.992	8	p0 = 0.99999 p = 0.00500 q = 1.42682	(p1 = 0.00001) w = 2.07368
psbZ	model1	-234.703	6	p: 0.99999 0.00001	w: 1.00000 1.00000
	model2	-234.703	8	p: 0.00000 0.00003 0.99997	w: 1.00000 1.00000 82.50465
	model7	-234.703	6	p = 68.51448 q = 98.99998
	model8	-234.703	8	p0 = 0.00001 p = 0.58734 q = 1.77709	(p1 = 0.99999) w = 2.05194
rbcL	model1	-1911.65	6	p: 0.99999 0.00001	w: 0.11798 1.00000
	model2	-1911.65	8	p: 1.00000 0.00000 0.00000	w: 0.11799 1.00000 1.00000
	model7	-1911.66	6	p = 13.28072 q = 99.00000
	model8	-1911.66	8	p0 = 0.99999 p = 9.79962 q = 73.01856	(p1 = 0.00001) w = 9.47166
rpl2	model1	-1162.37	6	p: 0.84092 0.15908	w: 0.00000 1.00000
	model2	-1159.1	8	p: 0.99445 0.00000 0.00555	w: 0.00000 1.00000 109.32994
	model7	-1162.43	6	p = 0.00500 q = 0.04871
	model8	-1159.1	8	p0 = 0.99445 p = 0.00500 q = 99.00000	(p1 = 0.00555) w = 109.32717
rpl14	model1	-480.262	6	p: 0.99999 0.00001	w: 0.00000 1.00000
	model2	-480.262	8	p: 0.54944 0.27058 0.17997	w: 0.00000 1.00000 2.33419
	model7	-480.262	6	p = 0.56452 q = 1.73087
	model8	-480.262	8	p0 = 0.99999 p = 0.00500 q = 1.89656	(p1 = 0.00001) w = 1.52376
rpl16	model1	-526.143	6	p: 0.99999 0.00001	w: 0.00000 1.00000
	model2	-526.143	8	p: 0.62399 0.22760 0.14841	w: 0.00000 1.00000 1.00000
	model7	-526.143	6	p = 0.00500 q = 99.00000
	model8	-526.143	8	p0 = 0.99999 p = 0.00500 q = 1.66916	(p1 = 0.00001) w = 2.05814
rpl20	model1	-467.345	6	p: 0.93275 0.06725	w: 1.00000 1.00000
	model2	-466.983	8	p: 0.00000 0.00000 1.00000	w: 1.00000 1.00000 999.00000
	model7	-467.345	6	p = 2.92326 q = 0.00500
	model8	-466.983	8	p0 = 0.00001 p = 8.50249 q = 0.00500	(p1 = 0.99999) w = 999.00000	104 N 0.962*; 116 K 0.962*
rpl22	model1	-533.52	6	p: 0.99999 0.00001	w: 0.20463 1.00000
	model2	-533.52	8	p: 1.00000 0.00000 0.00000	w: 0.20465 1.00000 1.00000
	model7	-533.52	6	p = 25.50993 q = 99.00000
	model8	-533.527	8	p0 = 0.78894 p = 0.00564 q = 2.09399	(p1 = 0.21106) w = 1.00000
rpl23	model1	-368.103	6	p: 0.99999 0.00001	w: 0.00000 1.00000
	model2	-368.103	8	p: 0.61399 0.25936 0.12665	w: 0.00000 1.00000 1.96711
	model7	-368.103	6	p = 0.00500 q = 1.65360
	model8	-368.103	8	p0 = 0.99999 p = 0.00500 q = 1.03386	(p1 = 0.00001) w = 1.00000
rpl32	model1	-220.426	6	p: 0.00001 0.99999	w: 1.00000 1.00000
	model2	-220.296	8	p: 0.00000 0.00000 1.00000	w: 0.00000 1.00000 999.00000
	model7	-220.426	6	p = 1.98512 q = 0.00500
	model8	-220.296	8	p0 = 0.00001 p = 0.00677 q = 1.52921	(p1 = 0.99999) w = 999.00000
rpl33	model1	-268.47	6	p: 0.00001 0.99999	w: 1.00000 1.00000
	model2	-268.47	8	p: 0.81746 0.09856 0.08398	w: 0.93404 1.00000 1.00000
	model7	-268.47	6	p = 0.31611 q = 1.15514
	model8	-268.47	8	p0 = 0.00001 p = 0.46103 q = 1.66864	(p1 = 0.99999) w = 999.00000
rpl36	model1	-138.667	6	p: 0.99999 0.00001	w: 0.00000 1.00000
	model2	-138.667	8	p: 1.00000 0.00000 0.00000	w: 0.00000 1.00000 1.00000
	model7	-138.667	6	p = 0.00500 q = 1.94898
	model8	-138.667	8	p0 = 0.99999 p = 0.00500 q = 3.99306	(p1 = 0.00001) w = 2.16192
rpoA	model1	-1335.36	6	p: 0.00001 0.99999	w: 1.00000 1.00000
	model2	-1334.92	8	p: 0.00000 0.00000 1.00000	w: 1.00000 1.00000 123.69661
	model7	-1335.36	6	p = 2.53497 q = 0.00500
	model8	-1334.92	8	p0 = 0.00001 p = 3.97602 q = 0.00500	(p1 = 0.99999) w = 999.00000	268 A 0.962*; 339 N 0.962*
rpoB	model1	-4315.57	6	p: 0.99999 0.00001	w: 0.14057 1.00000
	model2	-4315.57	8	p: 0.99567 0.00091 0.00342	w: 0.13693 1.00000 1.00000
	model7	-4315.57	6	p = 16.22599 q = 98.99696
	model8	-4315.57	8	p0 = 0.99999 p = 16.22667 q = 99.00000	(p1 = 0.00001) w = 1.00000
rpoC1	model1	-2723.47	6	p: 0.99999 0.00001	w: 0.00000 1.00000
	model2	-2724.71	8	p: 0.00000 1.00000 0.00000	w: 0.00000 1.00000 1.00000
	model7	-2723.47	6	p = 0.00500 q = 1.82020
	model8	-2723.47	8	p0 = 0.99999 p = 0.00500 q = 1.75531	(p1 = 0.00001) w = 2.98176
rpoC2	model1	-5634.53	6	p: 0.99999 0.00001	w: 0.25894 1.00000
	model2	-5634.53	8	p: 0.99999 0.00000 0.00001	w: 0.25878 1.00000 1.00000
	model7	-5634.53	6	p = 34.61372 q = 99.00000
	model8	-5634.53	8	p0 = 0.99999 p = 34.53572 q = 99.00000	(p1 = 0.00001) w = 1.00000
rps2	model1	-930.757	6	p: 0.99999 0.00001	w: 0.18472 1.00000
	model2	-930.757	8	p: 1.00000 0.00000 0.00000	w: 0.00000 1.00000 1.00000
	model7	-930.757	6	p = 0.00500 q = 1.50655
	model8	-930.757	8	p0 = 0.77162 p = 0.38999 q = 1.60396	(p1 = 0.22838) w = 2.05280
rps3	model1	-842.159	6	p: 0.70145 0.29855	w: 0.00003 1.00000
	model2	-842.159	8	p: 0.69931 0.17214 0.12856	w: 0.16478 1.00000 2.20835
	model7	-842.159	6	p = 0.64931 q = 1.71597
	model8	-842.159	8	p0 = 0.70343 p = 0.34848 q = 1.48349	(p1 = 0.29657) w = 1.41298
rps4	model1	-791.954	6	p: 0.57061 0.42939	w: 0.00000 1.00000
	model2	-791.954	8	p: 0.76064 0.02386 0.21550	w: 0.00000 1.00000 1.00000
	model7	-791.954	6	p = 0.00500 q = 1.63612
	model8	-791.954	8	p0 = 0.99999 p = 0.00500 q = 1.28708	(p1 = 0.00001) w = 2.18099
rps4	model1	-603.587	6	p: 0.99999 0.00001	w: 0.17953 1.00000
	model2	-603.587	8	p: 1.00000 0.00000 0.00000	w: 0.00000 1.00000 1.00000
	model7	-603.587	6	p = 50.22088 q = 99.00000
	model8	-603.587	8	p0 = 0.48659 p = 0.00500 q = 1.84408	(p1 = 0.51341) w = 2.15877
rps8	model1	-517.903	6	p: 0.00001 0.99999	w: 1.00000 1.00000
	model2	-517.601	8	p: 0.00000 0.00000 1.00000	w: 1.00000 1.00000 999.00000
	model7	-517.903	6	p = 6.76999 q = 0.00500
	model8	-517.601	8	p0 = 0.00001 p = 0.00511 q = 1.73310	(p1 = 0.99999) w = 999.00000
rps11	model1	-558.364	6	p: 0.00001 0.99999	w: 1.00000 1.00000
	model2	-558.063	8	p: 0.00000 0.00000 1.00000	w: 1.00000 1.00000 999.00000
	model7	-558.364	6	p = 3.05189 q = 0.00500
	model8	-558.063	8	p0 = 0.00001 p = 4.00148 q = 0.00500	(p1 = 0.99999) w = 533.41650
rps12	model1	-491.83	6	p: 0.99999 0.00001	w: 1.00000 1.00000
	model2	-491.83	8	p: 0.00000 0.00000 1.00000	w: 1.00000 1.00000 16.35959
	model7	-491.83	6	p = 1.36384 q = 2.77925
	model8	-491.83	8	p0 = 0.00001 p = 0.00500 q = 1.68985	(p1 = 0.99999) w = 999.00000
rps14	model1	-400.803	6	p: 0.00001 0.99999	w: 1.00000 1.00000
	model2	-400.445	8	p: 0.00000 0.00000 1.00000	w: 1.00000 1.00000 197.27908
	model7	-400.803	6	p = 2.25007 q = 0.00500
	model8	-400.443	8	p0 = 0.00001 p = 2.91333 q = 0.00500	(p1 = 0.99999) w = 999.00000
rps15	model1	-348.321	6	p: 0.99999 0.00001	w: 0.00000 1.00000
	model2	-348.321	8	p: 1.00000 0.00000 0.00000	w: 0.00000 1.00000 1.00000
	model7	-348.321	6	p = 0.00500 q = 1.53366
	model8	-348.321	8	p0 = 0.99999 p = 0.00500 q = 99.00000	(p1 = 0.00001) w = 1.00000
rps16	model1	-388.26	6	p: 0.99999 0.00001	w: 0.00000 1.00000
	model2	-388.26	8	p: 1.00000 0.00000 0.00000	w: 0.00000 1.00000 1.00000
	model7	-388.26	6	p = 0.00500 q = 1.29263
	model8	-388.26	8	p0 = 0.99999 p = 0.00500 q = 2.41141	(p1 = 0.00001) w = 1.00000
rps18	model1	-425.894	6	p: 0.99999 0.00001	w: 0.00000 1.00000
	model2	-425.894	8	p: 1.00000 0.00000 0.00000	w: 0.00000 1.00000 1.00000
	model7	-425.894	6	p = 0.00500 q = 1.62159
	model8	-425.894	8	p0 = 0.99999 p = 0.00500 q = 99.00000	(p1 = 0.00001) w = 1.00000
rps19	model1	-360.022	6	p: 0.92610 0.07390	w: 0.00000 1.00000
	model2	-360.022	8	p: 1.00000 0.00000 0.00000	w: 0.00000 1.00000 1.00000
	model7	-360.022	6	p = 0.00500 q = 1.54766
	model8	-360.022	8	p0 = 0.99999 p = 13.00289 q = 99.00000	(p1 = 0.00001) w = 1.00000
ycf1	model1	-7536.25	6	p: 0.99999 0.00001	w: 0.39595 1.00000
	model2	-7536.25	8	p: 1.00000 0.00000 0.00000	w: 0.39599 1.00000 1.00000
	model7	-7536.25	6	p = 65.13034 q = 99.00000
	model8	-7536.26	8	p0 = 0.99999 p = 48.86544 q = 74.37628	(p1 = 0.00001) w = 12.95627
ycf2	model1	-9112.39	6	p: 0.00001 0.99999	w: 0.00000 1.00000
	model2	-9112.39	8	p: 0.01723 0.63753 0.34524	w: 0.00000 1.00000 1.09567
	model7	-9112.39	6	p = 0.46660 q = 0.00500
	model8	-9112.39	8	p0 = 0.00001 p = 1.27596 q = 1.52550	(p1 = 0.99999) w = 1.01818
ycf3	model1	-666.838	6	p: 0.99999 0.00001	w: 0.00000 1.00000
	model2	-666.838	8	p: 1.00000 0.00000 0.00000	w: 0.00000 1.00000 1.00000
	model7	-666.838	6	p = 0.00500 q = 99.00000
	model8	-666.838	8	p0 = 0.99999 p = 0.00500 q = 1.69869	(p1 = 0.00001) w = 1.00000
ycf4	model1	-753.418	6	p: 0.99999 0.00001	w: 0.00000 1.00000
	model2	-753.418	8	p: 1.00000 0.00000 0.00000	w: 0.00000 1.00000 1.00000
	model7	-753.418	6	p = 0.00500 q = 99.00000
	model8	-753.418	8	p0 = 0.99999 p = 0.00500 q = 99.00000	(p1 = 0.00001) w = 1.00000
